# Supplementary material for: Effects of Weak Electric Fields on the Denitrification Performance of Pseudomonas stutzeri: Insights into Enzymes and Metabolic Pathways
Source: Microorganisms. 2024 Jun 17;12(6):1218. doi: 10.3390/microorganisms12061218 (PMC11205929; doi:10.3390/microorganisms12061218)
Supplement: Supplementary file 1 [file microorganisms-12-01218-s001.zip]

Archive with 1 entries (1 files):
- microorganisms-2970890-supplementary.pdf
